# Supplementary material for: Molecular characterization of Carbapenem resistant Escherichia coli recovered from a tertiary hospital in Lebanon
Source: PLoS One. 2018 Sep 6;13(9):e0203323. doi: 10.1371/journal.pone.0203323 (PMC6126819; doi:10.1371/journal.pone.0203323)
Supplement: S1 Table — F: female; M: male; A, adhesins; T, toxins; S, siderophores; PT: pulsotype; Phylo: phylogroup. (XLSX) [file pone.0203323.s002.xlsx]

## Sheet: Sheet1
S1 Table. Combined samples information and obtained results of the 27 sequenced E. coli isolates. F: female; M: male; A, adhesins; T, toxins; S, siderophores; PT: pulsotype; Phylo: phylogroup.
Name	#	MLST scheme 1 CGE*	MLST scheme 2 CGE*	Accession #	A-S	Phylo	Serotype CGE	ResFinder CGE resistance genes												Virulence Finder CGE	Plasmid Finder CGE	Inc from PBRT	Antimicrobial susceptibility profile						PT	SNPs Clade
								Aminoglycoside	Carbapenemase	ESBL/AmpC type	Other β-lactamases	Fluoroquinolone	Fosfomycin	MLS	Phenicol	Sulfonamide	Tertacycline	Trimethoprim	Rifampicin				AMK	CIP	GEN	TAZ	SXT	EPM
AUH_IMP153	1	ST405	ST477	NEFP00000000	77-F	D	O102:H6	aac(6')Ib-cr, aadA5		blaCTX-M-15	blaOXA-1			mph(A)	catB3	sul1	tet(B)	dfrA17		air, gad	IncFIA, IncFIB, IncFII, ColpVC, Col156, Col8282, p0111	FIA, FII							Non-typable	I
AUH_IMP188	2	ST405	ST477	NEDK00000000	31-F	D	O102:H6	aac(3)-IIa, aac(6')Ib-cr		blaCTX-M-15, blaCMY-42	blaOXA-1				catB3		tet(A)			air, senB, gad, eilA	IncFIA, IncFIB, IncFII, IncI1, p0111	FIA, FIB, X3, FII, X1							4
AUH_IMP173	3	ST405	ST477	NEFT00000000	76-F	D	O102:H6	aadA5, strA, strB		blaCMY-42				mph(A)		sul2, sul1	tet(A)	dfrA17		air, senB, gad, eilA	IncFIA, IncFIB, IncFII, IncI1, Col156, p0111	FIA, FII							5
AUH_IMP157	4	ST405	ST477	NEFQ00000000	68-M	D	O102:H6	aac(3)-IIa,aac(6')Ib-cr		blaCTX-M-15, blaCMY-42	blaOXA-1				catB3		tet(A)			air, senB, gad, eilA	IncFIA, IncFIB, IncFII, IncI1, Col156	FIA, A/C, FII, R							4
AUH_IMP199	5	ST38	ST8	MUKE00000000	54-M	D	O50/O2:H30	aac(3)-IId, aadA5	blaOXA-48	blaCTX-M-24	blaTEM-1B			mph(A)		sul1		dfrA17		eilA, air, nfaE, gad, iss	Col(BS512)	P							12
AUH_IMP314	6	ST38	ST8	MUKH00000000	38-M	D	O2:H30	aac(3)-IId,aadA5	blaOXA-48	blaCTX-M-24	blaTEM-1B			mph(A)		sul1		dfrA17		gad, eilA, air, iss, nfaE		FIA, X3, X2, FII							15
AUH_IMP312	7	ST354	ST39	MUJF00000000	68-M	D	O45:H6	aadA5	blaOXA-48	blaCTX-M-24	blaTEM-1B			mph(A)		sul1	tet(B)	dfrA17		eilA, air, gad, gad, iss, lpfA	IncFIA, IncFIB(pB171), Col8282	FIA, I1gamma,							7	II
AUH_IMP394	8	ST354	ST39	MUKJ00000000	31-M	D	O45:H6	aadA5	blaOXA-48	blaCTX-M-24	blaTEM-1B			mph(A)		sul1	tet(B)	dfrA17		eilA, air, gad, gad, iss, lpfA	IncFIA, IncFIB(pB171), Col156, Col8282, ColRNAI	FIA, I1gamma, A/C							7
AUH_IMP322	9	ST354	ST39	MUJG00000000	57-M	D	O45:H6	aadA5	blaOXA-48	blaCTX-M-24	blaTEM-1B			mph(A)		sul1	tet(B)	dfrA17		eilA, air, gad, gad, iss, lpfA	IncFIA, IncFII, IncFIB(pB171), IncY, Col156, Col8282	FIA, I1gamma, A/C, X2, FII							Non-typable
AUH_IMP149	10	ST648	Unknown	NEFO00000000	22-M	D	H6			blaCTX-M-15	blaOXA-1						tet(B)			lpfa, air, iss, eilA,	IncFIB, IncFII, Col(MG828), ColRNAI, p0111	FII, X1							6
AUH_IMP203	11	ST48	ST132	MUKG00000000	2-F	B2	O30:H11	strB, strA		blaCTX-M-15	blaTEM-1B	qnrS1				sul2	tet(A)	dfrA14		gad	IncFIB(AP001918), IncFIB(K), IncI2	I2, FIB, X1							21	III
AUH_IMP147	12	ST1284	ST500	MUBI00000000	22-M	A	O89:H21	aac(6')Ib-cr, aadA2		blaCTX-M-15, blaCMY-42	blaOXA-1	aac(6')Ib-cr		mph(A)	catB3	sul1	tet(A)	dfrA12		capU, gad, iss	IncFIA, IncFIB(AP001918), IncFII, IncI1, ColRNAI	FIA, FIB, X3, FII, FIIK							3
AUH_IMP167	13	ST1284	ST500	NEFS00000000	89-F	A	O89:H21	aac(3)-IIa, aac(6')Ib-cr, aadA5, strA, strB		blaCTX-M-15, blaCMY-42	blaOXA-1			mph(A)	catB3	sul2, sul1	tet(B)	dfrA17		astA, iss, gad, capU	IncFIA, IncFIB, IncFII, IncI1, Col(BS512), Col(MG828), ColRNAI	FIA, FIB, I1gamma, FII							3
AUH_IMP202	14	ST617	ST2	NEDM00000000	9-F	A	O89:H10	aac(6')Ib-cr, aadA5		blaCTX-M-15, blaCMY-42	blaOXA-1			mph(A)	catB3	sul1	tet(B)	dfrA17		iss, gad	IncFIA, IncFIB, IncFII, IncI1, Col(MG828)	FIA, FIB, X3, FII							19
AUH_IMP186	15	ST617	ST2	MUJC00000000	48-F	A	O89:H9	aadA5, aac(3)-IId, aac(6')Ib-cr	blaOXA-48	blaCTX-M-15	blaTEM-1B, blaOXA-1	aac(6')Ib-cr		mph(A)	catB3	sul1	tet(A)	dfrA17		capU, gad, iss	IncFIA, IncFIB(AP001918), IncFII, IncFII(pCoo), IncL/M(pOXA-48), Col(MG828), ColRNAI	FIA, FIB, L, X2, FII, X1							18
AUH_IMP190	16	ST617	ST2	MUJD00000000	85-M	A	O9:H9	aac(6')Ib-cr, strA, strB, aadA5	blaOXA-48	blaCTX-M-15	blaOXA-1	aac(6')Ib-cr		mph(A)	catB3	sul2, sul1	tet(A)	dfrA17		capU, gad, iss	IncFIA, IncFII, IncL/M(pOXA-48), ColRNAI	FIA, L, FII							17
AUH_IMP396	17	ST617	ST664	MUKK00000000	47-M	A	O89:H9	aadA1		blaCMY-42, blaTEM-33	blaOXA-1			mph(A)	catA1		tet(B)	dfrA1		capU, gad, iss	IncFII, IncI1, IncY, Col(BS512), ColpVC, ColRNAI	P							13
AUH_IMP187	18	ST46	ST398	MUKD00000000	47-F	D	O8:H4	aac(6')Ib-cr, aadA5, aac(3)-IId	blaOXA-48	blaCTX-M-15	blaTEM-1B, blaOXA-1	aac(6')Ib-cr		mph(A)	catB3	sul1	tet(A)	dfrA17		gad, gad, iss	IncFIA, IncFIB(AP001918), IncFII, IncFII(pCoo), Col(BS512), IncL/M(pOXA-48)	FIA, FIB, L, X2, FII, X1							16
AUH_IMP205	19	ST192	Unknown	MUJE00000000	73-M	D	O79:H28	strA, strB	blaOXA-48		blaTEM-1B					sul2	tet(A)	dfrA5		gad, lpfA	IncQ1, IncL/M(pOXA-48), IncX1	FIA, FIB, X3, L, FII							10	IV
AUH_IMP174	20	ST205	Unknown	NEFU00000000	83-F	B1	O100:H12	aac(6')Ib-cr, aadA1, aadA2		blaCTX-M-15, blaCMY-42	blaOXA-1		fosA	mph(A)	catB3	sul1		dfrA1,dfrA12		lpfa, astA, gad	IncFIA, IncFIB, IncFII, IncI1, IncX4	X3, X2							11
AUH_IMP161	21	ST448	ST58	NEFR00000000	83-F	B1	O8:H8	aac(3)-IId, aac(6')Ib-cr, aadA1, aadA5, strA, strB, armA		blaCTX-M-15	blaTEM-1B, blaOXA-10			mph(A), mph (E), msr(E)	cmlA1	sul2, sul1	tet(B)	dfrA17	arr-2	lpfa, gad	IncFIA, IncFIB, IncFII, IncQ1, IncA/C2, ColRNAI	FIA, A/C							1
AUH_IMP605	22	ST940	Unknown	MUJI00000000	80-M	D	H33	aadA1, aadA1	blaOXA-181	blaCMY-42	blaTEM-1B, blaOXA-1	qnrS1		mph(A)			tet(B)	dfrA1		lpfA, gad, iss	IncFII(pRSB107), IncFIB(pB171), IncI1, IncX3, ColKP3, Col(MG828), ColE10, ColRNAI	X3, FII							2
AUH_IMP200	23	ST410	ST471	MUKF00000000	67-F	A	O8:H21	aac(6')Ib-cr	blaOXA-48	blaCTX-M-15, blaCMY-42	blaOXA-1	aac(6')Ib-cr		mph(A)	catB3		tet(A)			gad, lpfA	IncFIA, IncFIB(AP001918), IncFII, IncI1, IncY, Col(BS512), ColpVC	FIA, FIB, X3, X2, FII							20
AUH_IMP319	24	ST410	ST471	MUKI00000000	68-F	A	O8:H21		blaOXA-48	blaCMY-42				mph(A)			tet(A)			gad, lpfA	IncFIA, IncFIB(AP001918), IncFII, IncI1, IncY, Col(BS512)	FIA, FIB, X3, X2, FII							20
AUH_IMP194	25	ST410	ST692	NEDL00000000	29-F	A	O8:H9	aac(3)-IId, aac(6')Ib-cr, aadA5, strA, strB	blaOXA-181	blaCTX-M-15, blaCMY-2	blaTEM-1B, blaOXA-1	qnrS1			catB3	sul2, sul1	tet(B)	dfrA17		lpfa, gad	IncFIA, IncFIB, IncFII(pAMA1167-NDM-5), IncQ1, IncX3, Col (BS512), ColKP3, Col(IRGK), Col(MG828)	FIA, FIB, A/C							14
AUH_IMP168	26	ST88	ST66	MUJB00000000	83-F	A	O8:H19	aadA1	blaOXA-48				fosA		catA1		tet(B)	dfrA1		capU, gad, iss, iss, lpfA	IncX4, IncY, ColpVC, ColRNAI	X2, X1							8
AUH_IMP443	27	ST88	ST66	MUJH00000000	87-M	A	O8:H19	aadA1	blaOXA-48						catA1		tet(B)	dfrA1		capU, gad, iss, lpfA	IncFII(pCoo), IncY, ColpVC, ColRNAI	FIA, X3, X2, FII							9
*MLST Scheme 1 CGE according to Wirth et al, 2006
*MLST Scheme 2 CGE according to Jaureguy et al, 2008																							Intermediate	Resistant	Sensitive
AMK: Amikicin; CIP: Ciprofloxacin; GEN: Gentamicin; TAZ: Tazobactam; SXT: trimethoprim/sulfamethoxazole; EPM: Ertapenem
