# Supplementary material for: Molecular characterization of Carbapenem resistant Escherichia coli recovered from a tertiary hospital in Lebanon
Source: PLoS One. 2018 Sep 6;13(9):e0203323. doi: 10.1371/journal.pone.0203323 (PMC6126819; doi:10.1371/journal.pone.0203323)
Supplement: S2 Table — Nt: nucleotides sequence; AA: amino acids sequence; Δ: deletion. (XLSX) [file pone.0203323.s003.xlsx]

## Sheet: Sheet1
Table S2. Analysis of the ompC and ompF in the 27 E. coli isolates; Nt: nucleotides sequence; AA: amino acids sequence; Δ: deletion.
#	Name	MLST	Carbapenemase	ESBL/AmpC	ompC (1103 bp)		ompF (1088 bp)
					Nt	AA	Nt	AA
1	AUH_IMP147	ST1284		blaCMY-42, blaCTX-M-15, blaOXA-1	Complete		Complete
2	AUH_IMP149	ST648		blaTEM-1B, blaCTX-M-15, blaOXA-1	Δ518-->579	A2312070D; D2312075W; I2312096V; Q231289K	Δ279-->312; Δ400-->431; Δ515-->546	M986804K
3	AUH_IMP153	ST405		blaCTX-M-15, blaOXA-1	Δ518-->579	C2311930T; A2312070D; D2312075W; I2312096V; Q231289K	Δ271-->331;Δ400-->432; Δ510--> 534	M986804K
4	AUH_IMP157	ST405		blaCTX-M-15, blaOXA-1, blaCMY-42	Δ511-->575	A2312070D; D2312075W; I2312096V; Q231289K	Δ271-->331;Δ400-->432; Δ510-->534	M986804K
5	AUH_IMP161	ST448		blaCTX-M-15, blaTEM-1B, blaOXA-10	Δ534-->574	A2312070D; D2312075W; I2312096V	Complete
6	AUH_IMP167	ST1284		blaCTX-M-15, blaOXA-1, blaCMY-42	Δ545-->579		Complete
7	AUH_IMP168	ST88	blaOXA-48		Δ176-->192; Truncated at 544	L2311863V; A2312070D	Complete
8	AUH_IMP173	ST405		blaCMY-42	Δ518-->579	A2312070D; D2312075W; I2312096V; Q231289K	Δ271-->331; Δ400-->432; Δ510-->534	M986804K
9	AUH_IMP174	ST205		blaCTX-M-15, blaOXA-1, blaCMY-42	Δ172-->183;Δ533-->575; Truncated at 614	L2311863V; A2312070D	Complete
10	AUH_IMP186	ST617	blaOXA-48	blaCTX-M-15, blaTEM-1B, blaOXA-	Complete		Complete
11	AUH_IMP187	ST46	blaOXA-48	blaCTX-M-15, blaTEM-1B, blaOXA-1	Δ169-->183; Δ533-->576; Δ829-->853	L2311863V; I2312096V; M2312580V	Complete	M986804K
12	AUH_IMP188	ST405		blaCTX-M-15, blaOXA-1, blaCMY-42	Δ475-->575	Q231289K	Δ271-->331; Δ400-->432; Δ510-->534	M986804K
13	AUH_IMP190	ST617	blaOXA-48	blaCTX-M-15, blaOXA-1	Δ518-->579	A2312070D; D2312075W; I2312096V; Q231289K	Complete
14	AUH_IMP194	ST410	blaOXA-181	blaTEM-1B, blaCTX-M-15, blaOXA-1, blaCMY-2	Δ175-->183; Δ533-->576	L2311863V; A2312070D	Complete
15	AUH_IMP199	ST38	blaOXA-48	blaCTX-M-24, , blaTEM-1B	Δ518-->579	A2312070D; D2312075W; I2312096V; Q231289K	Δ271-->303; Δ400-->432; Δ510-->534	M986804K
16	AUH_IMP200	ST410	blaOXA-48	blaCMY-42, blaOXA-1, blaCTX-M-15	Δ175-->183;Δ544-->579	L2311863V; A2312070D	Complete
17	AUH_IMP202	ST617		blaCTX-M-15, blaOXA-1, blaCMY-42	Complete		Complete
18	AUH_IMP203	ST48		blaCTX-M-15, blaTEM-1B	Complete		Complete	V986606M
19	AUH_IMP205	ST192	blaOXA-48	blaTEM-1B	Δ173-->183; Δ534-->575	L2311863V; A2312070D	Complete
20	AUH_IMP312	ST354	blaOXA-48	blaCTX-M-24, blaTEM-1B	Δ518-->579	A2312070D; D2312075W; I2312096V; Q231289K	Δ279-->312; Δ400-->431; Δ515-->546
21	AUH_IMP314	ST38	blaOXA-48	blaCTX-M-24, blaTEM-1B	Δ512-->575	A2312070D; D2312075W; I2312096V; Q231289K	Δ271 to 303; Δ400-->432; Δ510-->534	M986804K
22	AUH_IMP319	ST410	blaOXA-48	blaCMY-42	Δ173-->183; Δ533-->575	L2311863V; A2312070D	Complete	M986804K
23	AUH_IMP322	ST354	blaOXA-48	blaCTX-M-24, blaTEM-1B	Δ518-->579	A2312070D; D2312075W; I2312096V; Q231289K	Δ279-->312; Δ400-->431; Δ510-->534
24	AUH_IMP394	ST354	blaOXA-48	blaCTX-M-24, blaTEM-1B	Δ518-->579	A2312070D; D2312075W; I2312096V	Δ279-->312; Δ515-->546	M986804K
25	AUH_IMP396	ST617		blaOXA-1, blaTEM-33, blaCMY-42	Δ1-->1021		Δ674-->686	V986354N; I986357D; G986360T and other
26	AUH_IMP443	ST88	blaOXA-48		Δ175-->183; Δ543-->579	L2311863V; A2312070D	Complete
27	AUH_IMP605	ST940	blaOXA-181	blaOXA-1, blaCMY-42, blaTEM-1B	Δ175-->183	L2311863V	Complete
