# Supplementary material for: Molecular characterization of Carbapenem resistant Escherichia coli recovered from a tertiary hospital in Lebanon
Source: PLoS One. 2018 Sep 6;13(9):e0203323. doi: 10.1371/journal.pone.0203323 (PMC6126819; doi:10.1371/journal.pone.0203323)
Supplement: S3 Table — (XLSX) [file pone.0203323.s004.xlsx]

## Sheet: Sheet1
Table S3. Characteristics of the sequenced genomes.
Sample name	Size (bp)	GC%	Contigs	CDSa	RNAs	Subsystems	Accession #
AUH_IMP147	4953428	50.8	172	4803	96	602	MUBI00000000
AUH_IMP149	5338228	50.49	278	5135	104	617	NEFO00000000
AUH_IMP153	5319581	50.57	307	5115	103	609	NEFP00000000
AUH_IMP157	5318235	50.63	337	5122	105	604	NEFQ00000000
AUH_IMP161	5196409	50.59	236	5008	98	607	NEFR00000000
AUH_IMP167	4940673	50.77	342	4771	98	604	NEFS00000000
AUH_IMP168	5053259	50.6	112	4954	112	603	MUJB00000000
AUH_IMP173	5394442	50.56	314	5211	100	612	NEFT00000000
AUH_IMP174	5113962	50.62	233	5002	101	615	NEFU00000000
AUH_IMP186	5129113	50.7	155	5052	107	604	MUJC00000000
AUH_IMP187	4978037	50.8	201	4914	99	589	MUKD00000000
AUH_IMP188	5385744	50.56	278	5190	101	605	NEDK00000000
AUH_IMP190	5003074	50.8	142	4866	112	603	MUJD00000000
AUH_IMP194	4909271	50.53	224	4743	101	607	NEDL00000000
AUH_IMP199	5201742	50.6	118	5055	103	602	MUKE00000000
AUH_IMP200	5013309	50.5	125	4928	103	607	MUKF00000000
AUH_IMP202	4938887	50.79	279	4812	100	595	NEDM00000000
AUH_IMP203	4865309	50.8	153	4682	105	603	MUKG00000000
AUH_IMP205	4807211	50.7	75	4627	96	606	MUJE00000000
AUH_IMP312	5128876	50.6	126	4963	111	610	MUJF00000000
AUH_IMP314	5313990	50.6	164	5218	107	603	MUKH00000000
AUH_IMP319	4976669	50.5	102	4894	103	606	MUKI00000000
AUH_IMP322	5268063	50.6	155	5119	114	614	MUJG00000000
AUH_IMP394	5156582	50.7	123	5005	113	608	MUKJ00000000
AUH_IMP396	4975768	50.7	184	4803	110	601	MUKK00000000
AUH_IMP443	5059227	50.6	113	4942	113	601	MUJH00000000
AUH_IMP605	5135437	50.7	182	5054	108	604	MUJI00000000
