# Supplementary material for: Molecular characterization of Carbapenem resistant Escherichia coli recovered from a tertiary hospital in Lebanon
Source: PLoS One. 2018 Sep 6;13(9):e0203323. doi: 10.1371/journal.pone.0203323 (PMC6126819; doi:10.1371/journal.pone.0203323)
Supplement: S4 Table — (XLSX) [file pone.0203323.s005.xlsx]

## Sheet: Sheet1
Table S4. Distribution of replicons identified among the 27 E. coli isolates by using the PlasmidFinder 1.3 Web server and PBRT replicon typing.
Replicon	PlasmidFinder 1.3	PBRT	Overall Prevalence
I1	40.7% (11)	14.8% (4)	40.7% (11)
I2	3.7% (1)	3.7% (1)	3.7% (1)
L/M(pOXA-48)	14.8% (4)	NAa	14.8% (4)
L	0	14.8% (4)	14.8% (4)
A/C	3.7% (1)	18.5% (5)	18.5% (5)
Q1	11.1% (3)	NA	11.1% (3)
P	0	7.4% (2)	7.4% (2)
R	NA	3.7% (1)	3.7% (1)
X1	3.7% (1)	22.2% (6)	25.9% (7)
X2	0	33.3% (9)	33.3% (9)
X3	7.4% (2)	37.0% (10)	40.7% (11)
X4	7.4% (2)	NA	7.4% (2)
Y	22.2% (6)	0	22.2% (6)
FIA	66.7% (18)	74.1% (20)	77.8% (21)
FIB(AP001918)	22.2% (6)	40.7% (11)	77.8% (21)
FIB(pB171)	14.8% (4)
FIB(K)	3.7% (1)
FII	63.0% (17)	66.7% (18)	81.5% (22)
FII(pCoo)	14.8% (4)
FII (pRSB107)	3.7% (1)
Col(pVC)	18.5% (5)	NA	18.5% (5)
ColKP3	7.4% (2)		7.4% (2)
Col(156)	18.5% (5)		18.5% (5)
Col (BS512)	25.9% (7)		25.9% (7)
Col(MG828)	22.2% (6)		22.2% (6)
Col8282	14.8% (4)		14.8% (4)
ColRNAI	40.7% (11)		40.7% (11)
ColE10	3.7% (1)		3.7% (1)
p0111	14.8% (4)		14.8% (4)
aNA: Not included in the database or PBRT kit.
